# Supplementary material for: Metabolically Improved Stem Cell Derived Hepatocyte-Like Cells Support HBV Life Cycle and Are a Promising Tool for HBV Studies and Antiviral Drug Screenings
Source: Biomedicines. 2022 Jan 26;10(2):268. doi: 10.3390/biomedicines10020268 (PMC8869365; doi:10.3390/biomedicines10020268)
Supplement: Supplementary file 1 [file biomedicines-10-00268-s001.zip]

Archive with 1 entries (1 files):
- biomedicines-1547268-supplementary.pdf
